# Supplementary material for: Comprehensive performance evaluation of a high-throughput automated system for pathogen nucleic acid detection in clinical settings
Source: Front Microbiol. 2025 Jun 16;16:1609142. doi: 10.3389/fmicb.2025.1609142 (PMC12206697; doi:10.3389/fmicb.2025.1609142)
Supplement: Supplementary file 1 [file Table_1.xlsx]

## Sheet: Concordance Rate
RSV Clinical Sample Test Results
Number	Sample ID	FAM	Cy5	Result Interpretation	Existing Diagnosis
1	2060224470	32.23	29.246	Positive	Positive
2	2060160883	32.262	30.285	Positive	Positive
3	2059883210	33.301	33.09	Positive	Positive
4	2059838869	28.926	33.348	Positive	Positive
5	2059804985	26.988	37.277	Positive	Positive
6	2059962373	25.824	31.551	Positive	Positive
7	2059840886	26.754	30.887	Positive	Positive
8	2059944331	28.098	31.426	Positive	Positive
9	2060330921	37.012	31.824	Positive	Positive
10	2059867911	26.191	35.637	Positive	Positive
11	2060213398	30.918	29.223	Positive	Positive
12	2059812859	29.621	37.191	Positive	Positive
13	2060156437	34.598	32.723	Positive	Positive
14	2059812545	36.199	37.637	Positive	Positive
15	2060189182	20.566	29.949	Positive	Positive
16	2060326427	29.73	35.043	Positive	Positive
17	2060177294	29.965	31.73	Positive	Positive
18	2060156059	20.348	25.535	Positive	Positive
19	2060165171	19.121	24.574	Positive	Positive
20	2059812900	27.371	31.855	Positive	Positive
21	2060238021	21.605	30.457	Positive	Positive
22	2059953866	28.668	28.199	Positive	Positive
23	2060165205	28.996	26.527	Positive	Positive
24	2060240563	23.254	33.309	Positive	Positive
25	2059810080	25.004	29.27	Positive	Positive
26	2059856612	33.496	29.621	Positive	Positive
27	2059812533	25.512	29.973	Positive	Positive
28	2060238795	25.723	30.598	Positive	Positive
29	2059849560	21.965	31.754	Positive	Positive
30	2060291857	35.301	37.559	Positive	Positive
31	2059829671	28.324	26.973	Positive	Positive
32	2059155623	27.973	23.012	Positive	Positive
33	2059803289	22.418	29.027	Positive	Positive
34	2059940471	28.191	29.301	Positive	Positive
35	2060139315	18.41	21.262	Positive	Positive
36	2060290323	34.801	33.535	Positive	Positive
37	2060161957	35.637	29.887	Positive	Positive
38	2059813348	34.395	29.254	Positive	Positive
39	2059858991	23.699	35.676	Positive	Positive
40	2060226827	30.551	29.152	Positive	Positive
41	2060326379	27.332	31.426	Positive	Positive
42	2060141443	36.223	29.332	Positive	Positive
43	2059790742	30.027	22.27	Positive	Positive
44	2059963149	19.949	33.691	Positive	Positive
45	2059962946	27.223	27.832	Positive	Positive
46	2060326682	33.84	31.496	Positive	Positive
47	2060206293	30.059	29.91	Positive	Positive
48	2060155212	26.105	30.676	Positive	Positive
49	2059959900	32.629	36.879	Positive	Positive
50	2059872266	24.879	36.379	Positive	Positive
51	2060239386	33.809	31.488	Positive	Positive
52	2059871465	27.48	35.004	Positive	Positive
53	2059844738	25.902	26.191	Positive	Positive
54	2060202876	30.621	31.934	Positive	Positive
55	2059813045	27.895	29.035	Positive	Positive
56	2059863453	21.777	36.418	Positive	Positive
57	2060139152	25.621	30.551	Positive	Positive
58	2059811520	25.941	30.941	Positive	Positive
59	2059832246	24.832	27.371	Positive	Positive
60	2059793993	22.496	35.301	Positive	Positive
61	2060164419	20.41	37.527	Positive	Positive
62	2060189775	26.691	31.137	Positive	Positive
63	2059944857	25.809	33.09	Positive	Positive
64	2059809798	23.863	35.23	Positive	Positive
65	2060237252	32.762	33.527	Positive	Positive
66	2060239527	26.887	28.98	Positive	Positive
67	2059858611	25.652	35.809	Positive	Positive
68	2059962654	30.566	31.824	Positive	Positive
69	2059963132	19.23	29.48	Positive	Positive
70	2060211860	32.34	27.223	Positive	Positive
71	2059863336	28.816	26.645	Positive	Positive
72	2059858555	25.855	27.949	Positive	Positive
73	2059811916	26.324	36.848	Positive	Positive
74	2059858221	22.215	33.949	Positive	Positive
75	2060180634	34.801	23.324	Positive	Positive
76	2060216359	27.16	38.949	Positive	Positive
77	2059860160	32.824	33.488	Positive	Positive
78	0724001（liu bao fang）	-	24.543	Negative	Negative
79	0724002	-	26.363	Negative	Negative
80	0724003	-	23.535	Negative	Negative
81	0724006	-	20.27	Negative	Negative
82	0724007	-	26.066	Negative	Negative
83	0724001（zhang yi xin）	-	24.941	Negative	Negative
84	0723002	-	27.605	Negative	Negative
85	0723003	-	29.73	Negative	Negative
86	0723006	-	24.793	Negative	Negative
87	0723008	-	27.027	Negative	Negative
88	0723012	-	31.629	Negative	Negative
89	0723102	-	28.027	Negative	Negative
90	0723103	-	27.301	Negative	Negative
91	0723001	-	28.988	Negative	Negative
92	0723101	-	24.543	Negative	Negative
93	0723013	-	34.73	Negative	Negative
94	0723105	-	31.832	Negative	Negative
95	0723107	-	24.98	Negative	Negative
96	0723104	-	26.613	Negative	Negative
97	0722003	-	23.824	Negative	Negative
98	0722005	-	29.605	Negative	Negative
99	0722006	-	25.582	Negative	Negative
100	0722008	-	26.605	Negative	Negative
101	0722104	-	24.418	Negative	Negative
102	0722012	-	26.738	Negative	Negative
103	0722103	-	27.309	Negative	Negative
104	0722110	-	25.738	Negative	Negative
105	0722105	-	31.301	Negative	Negative
106	0722102	-	25.84	Negative	Negative
107	0722001	-	26.613	Negative	Negative
108	zheng wen wen	25.262	25.723	Positive	Positive
109	an bo xun	30.668	27.52	Positive	Positive
110	fu xin yi	18.527	22.902	Positive	Positive
111	li lian shan	29.066	27.387	Positive	Positive
112	wang yu xiao	30.152	22.457	Positive	Positive
113	liu hao wei	40.527	26.316	Positive	Positive
114	wanf yi rui	39.27	27.488	Positive	Positive
115	liu xin tian	28.957	28.926	Positive	Positive
116	shi yuan xin	25.004	22.34	Positive	Positive
117	xu ze lin	34.043	26.41	Positive	Positive
118	zhao chen shuo	34.973	25.707	Positive	Positive
119	li xin yu	28.621	26.777	Positive	Positive
120	wu yu hong	22.051	24.52	Positive	Positive
121	zhao zhi cheng	21.473	23.246	Positive	Positive

## Sheet: Cross-Reactivity
RSV Cross-Reactivity Test Results
Sample Type	Added Virus Species	FAM	Cy5
Oropharyngeal Swab Samples	Control Group (RSV-Negative)	-	25.113
		-	24.926
		-	24.534
	Influenza A Virus	-	24.262
		-	24.48
		-	24.395
	Influenza B Virus	-	24.824
		-	25.02
		-	24.934
	Human Adenovirus (respiratory)	-	25.051
		-	25.441
		-	25.988
	Mycoplasma pneumoniae	-	25.793
		-	25.473
		-	25.285
	Rhinovirus	-	25.262
		-	25.301
		-	26.191
	Coronavirus	-	25.191
		-	25.238
		-	26.473
	Parainfluenza Virus	-	25.043
		-	24.887
		-	24.957
	Streptococcus pneumoniae	-	25.301
		-	25.527
		-	25.551
	Staphylococcus aureus	-	25.348
		-	25.16
		-	24.949
	EB	-	25.176
		-	25.121
		-	25.09
	HCMV	-	24.957
		-	25.207
		-	25.418

## Sheet: Interference Test Results
RSV Interference Test Results
Sample Type	Interfering Substance	FAM	Cy5	FAM Ct Mean	FAM︱△Ct︱	Cy5 Ct Mean	CY5︱△Ct︱
Oropharyngeal Swab Samples	Control Group (400 copies/mL)	36.16	24.715	36.215	/	24.806	/
		35.559	24.848
		36.926	24.855
	658.5 ng/mL Arbidol Hydrochloride	37.145	25.137	36.3973	36.3973	25.09	25.09
		36.652	24.965
		35.395	25.168
	0.45 mg/mL Azithromycin	35.793	24.84	36.228	36.228	25.0377	25.0377
		36.621	25.199
		36.27	25.074
	2 mg/mL Dexamethasone	37.246	24.863	37.03	37.03	25.0923	25.0923
		37.223	25.262
		36.621	25.152
	100 μg/mL Xylometazoline Hydrochloride Nasal Spray	36.613	24.84	36.9933	36.9933	24.8293	24.8293
		38.152	24.824
		36.215	24.824
	100 μg/mL Triamcinolone Acetonide Nasal Spray	37.309	24.918	36.7073	36.7073	24.9103	24.9103
		35.645	24.801
		37.168	25.012
	9 mg/mL Sodium Chloride	37.902	25.426	36.2953	36.2953	25.241	25.241
		35.371	24.926
		35.613	25.371
	16.5 g/L Hemoglobin	37.293	24.637	36.832	36.832	24.819	24.819
		37.238	24.855
		35.965	24.965
	18 g/L Mucin	38.27	25.168	37.0197	37.0197	25.0977	25.0977
		35.434	25.043
		37.355	25.082
	1% Whole Blood	36.926	25.543	36.707	36.707	25.2253	25.2253
		36.09	25.145
		37.105	24.988

## Sheet: Limit of Detection Test
RSV Limit of Detection Test Results
Sample Type	Sample Concentration	200copies/mL		150copies/mL		100copies/mL
	Replicate Number	FAM	Cy5	FAM	Cy5	FAM	Cy5
Oropharyngeal Swab Samples	1	37.512	26.66	37.285	26.09	-	26.301
	2	38.941	26.363	39.605	25.957	-	26.363
	3	38.043	26.316	38.238	25.863	37.832	25.949
	4	38.152	26.465	38.848	25.84	-	25.746
	5	37.371	26.191	38.902	25.895	-	25.738
	6	38.996	26.41	-	25.934	38.707	26.277
	7	38.184	26.637	38.754	25.926	-	26.434
	8	37.434	26.09	37.27	26.012	38.473	25.996
	9	37.98	25.879	38.941	25.84	-	25.754
	10	39.262	26.402	38.98	26.074	-	26.121
	11	37.535	26.34	39.699	26.316	-	26.473
	12	38.105	26.191	-	25.723	-	26.324
	13	36.879	25.973	37.816	26.184	40.496	26.473
	14	36.902	26.293	38.449	25.801	-	26.629
	15	36.723	26.371	-	26.262	-	26.566
	16	36.973	26.043	37.793	26.191	42.059	26.254
	17	39.27	25.801	39.637	26.176	-	26.496
	18	37.41	26.035	38.91	26.145	40.254	26.395
	19	37.488	25.965	-	26.582	41.223	26.371
	20	38.855	25.746	39.199	26.355	-	26.316
	Mean	37.9008	26.2085	38.6454	26.0583	39.8634	26.2488
	Detection Rate	1		0.8		0.35

## Sheet: Intra-Assay Precision Test 
RSV Intra-Assay Precision Test Results
Sample Type	Sample Concentration	10000copies/mL		2000 copies/mL		600copies/mL
	Replicate Number	FAM	Cy5	FAM	Cy5	FAM	Cy5
Oropharyngeal Swab Samples	1	30.449	26.512	32.465	26.449	34.801	26.098
	2	30.332	26.605	32.621	26.152	34.363	26.332
	3	30.324	26.379	32.613	26.355	35.168	26.465
	4	30.379	26.316	32.465	26.613	34.809	26.215
	5	30.348	26.402	33.043	26.457	34.457	26.348
	6	30.332	26.715	32.996	26.535	34.402	26.293
	7	30.285	26.754	32.59	26.23	34.371	26.035
	8	30.84	26.543	32.746	26.277	35.262	26.27
	9	30.293	26.543	32.809	26.215	34.27	26.145
	10	30.457	26.434	32.762	26.059	34.855	26.16
	CV	0.00511594	0.00511404	0.00578633	0.00639953	0.00969285	0.00470766

## Sheet: Inter-Assay Precision Test 
Sample Type	RSV Inter-Assay Precision Test Results
	Theoretical Concentration	Number of Testing Days	Number of Tests	FAM	Cy5	4-Day Overall FAM CT Coefficient of Variation	4-Day Overall Cy5 CT Coefficient of Variation
Oropharyngeal Swab Samples	10000copies/ml	Day 1	1	30.449	26.512	0.0056388	0.0072543
			2	30.332	26.605
			3	30.324	26.379
			4	30.379	26.316
			5	30.348	26.402
			CV	0.00149474	0.00389027
		Day 2	1	29.98	26.449
			2	30.535	26.668
			3	30.129	26.527
			4	30.207	26.652
			5	30.27	26.426
			CV	0.00605912	0.0037777
		Day 3	1	30.215	26.355
			2	30.316	26.254
			3	30.402	26.27
			4	30.512	26.246
			5	30.723	26.168
			CV	0.00573872	0.00227295
		Day 4	1	30.426	26.387
			2	30.41	25.879
			3	30.145	26.215
			4	30.309	26.051
			5	30.645	26.277
			CV	0.00537255	0.00681773
	2000copies/ml	Day 1	1	32.465	26.449	0.00921456	0.00545022
			2	32.621	26.152
			3	32.613	26.355
			4	32.465	26.613
			5	33.043	26.457
			CV	0.0064951	0.00572879
		Day 2	1	32.621	26.434
			2	32.816	26.215
			3	33.449	26.332
			4	32.371	26.645
			5	32.668	26.207
			CV	0.01103	0.00615539
		Day 3	1	32.598	26.34
			2	33.035	26.379
			3	32.457	26.254
			4	32.941	26.645
			5	32.77	26.363
			CV	0.0064974	0.00498804
		Day 4	1	32.52	26.457
			2	32.449	26.41
			3	33.16	26.402
			4	32.207	26.137
			5	32.395	26.285
			CV	0.00995435	0.00438361
	600copies/ml	Day 1	1	34.801	26.098	0.00750076	0.00582961
			2	34.363	26.332
			3	35.168	26.465
			4	34.809	26.215
			5	34.457	26.348
			CV	0.0082658	0.00475754
		Day 2	1	34.316	26.543
			2	34.434	26.363
			3	34.246	26.34
			4	34.238	26.254
			5	34.02	26.004
			CV	0.00394462	0.00668028
		Day 3	1	34.262	26.559
			2	34.363	26.434
			3	34.301	26.449
			4	34.426	26.426
			5	34.559	26.348
			CV	0.00303896	0.00255855
		Day 4	1	34.27	26.559
			2	34.277	26.074
			3	34.074	26.41
			4	34.293	26.246
			5	34.441	26.449
			CV	0.0034086	0.00644204

## Sheet: Carryover Contamination 
Sample Type	RSV Contamination-Carrying Detection Results
	Theoretical Concentration	Replicate Number	FAM	Cy5
Oropharyngeal Swab Samples	Negative Sample	1	-	26.699
	1.5E+05copies/mL		27.441	27.035
	Negative Sample	2	-	26.434
	1.5E+05copies/mL		27.566	26.816
	Negative Sample	3	-	26.348
	1.5E+05copies/mL		27.855	26.426
	Negative Sample	4	-	26.395
	1.5E+05copies/mL		28.426	26.121
	Negative Sample	5	-	26.824
	1.5E+05copies/mL		27.566	26.902
	Negative Sample	6	-	26.496
	1.5E+05copies/mL		27.574	26.863
	Negative Sample	7	-	26.551
	1.5E+05copies/mL		27.387	26.691
	Negative Sample	8	-	26.676
	1.5E+05copies/mL		27.77	26.785
