# Supplementary material for: Comprehensive performance evaluation of a high-throughput automated system for pathogen nucleic acid detection in clinical settings
Source: Front Microbiol. 2025 Jun 16;16:1609142. doi: 10.3389/fmicb.2025.1609142 (PMC12206697; doi:10.3389/fmicb.2025.1609142)
Supplement: Supplementary file 2 [file Table_2.xlsx]

## Sheet: Accuracy Test
EB Accuracy Test Results
Sample Type	Theoretical Concentration	Log Theoretical Concentration	FAM	Cy5	Log Measured Concentration	Measured Concentration（IU/mL）	Mean Log Measured Concentration	Log Theoretical Concentration	Absolute Deviation
Plasma Sample	500000	5.69897	22.176	24.543	5.6551	451955	5.66764	5.69897	-0.0313268
	500000		22.113	24.598	5.69274	492877
	500000		22.254	24.621	5.6551	451955
	50000	4.69897	25.512	24.809	4.67574	47395.3	4.67733	4.69897	-0.0216395
	50000		25.496	24.855	4.69551	49603.7
	50000		25.363	24.613	4.66074	45787
	5000	3.69897	28.582	24.824	3.70116	5025.28	3.67447	3.69897	-0.0245
	5000		28.598	24.73	3.66607	4635.21
	5000		28.754	24.855	3.65618	4530.85
	500	2.69897	31.707	24.84	2.70936	512.105	2.71755	2.69897	0.018577
	500		31.707	24.777	2.68926	488.947
	500		31.551	24.824	2.75402	567.571
	50	1.69897	35.02	24.801	1.64004	43.6554	1.7216	1.69897	0.0226284
	50		34.902	24.676	1.63781	43.4315
	50		34.074	24.629	1.88695	77.0818

## Sheet: Linearity Test
EB Linearity Test Results
Sample Type	Theoretical Concentration	Log Theoretical Concentration	FAM	Cy5	Log Measured Concentration	Measured Concentration（IU/mL）	Mean Log Concentration	Dilution Factor
Plasma Sample	E6	6	20.926	24.199	5.94412	879262	5.95932	0
	E6		20.863	24.184	5.95943	910816
	E6		20.941	24.309	5.97442	942810
	E5	5	23.98	24.371	5.02473	105860	5.00304	1
	E5		24.184	24.379	4.96221	91665.6
	E5		24.035	24.418	5.02218	105240
	E4	4	27.559	24.535	3.93531	8616.16	3.94371	2
	E4		27.348	24.379	3.95286	8971.38
	E4		27.41	24.41	3.94297	8769.4
	E3	3	30.551	24.582	2.99583	990.444	3.01827	3
	E3		30.535	24.566	2.99583	990.444
	E3		30.535	24.777	3.06314	1156.49
	E2	2	33.746	24.871	2.06879	117.162	2.00818	4
	E2		34.043	24.848	1.9667	92.6199
	E2		33.777	24.652	1.98903	97.5068
	︱r︱	0.99985

## Sheet: Intra-Assay Precision
EB Intra-Assay Precision Test Results
Sample Type	Theoretical Concentration	Number of Tests	FAM	Cy5	Log Concentration	Concentration (IU/mL)	Mean Log Concentration (AVE)	Standard Deviation of Log Concentration (STD)	CV
Plasma Sample	20000	1	26.441	24.707	4.34684	22224.7	4.32387	0.0759027	0.0175544
		2	26.449	24.598	4.30951	20394.5
		3	26.23	24.676	4.40426	25366.4
		4	26.652	24.652	4.26198	18280.1
		5	26.34	24.668	4.36661	23260.3
		6	26.676	24.902	4.33408	21581.2
		7	26.48	24.598	4.29962	19935.3
		8	26.199	24.84	4.46647	29272.9
		9	26.66	24.684	4.26964	18605.3
		10	26.715	24.457	4.17968	15124.3
	2000	1	29.973	24.621	3.19266	1558.33	3.19626	0.0387247	0.0121156
		2	29.824	24.488	3.19776	1576.75
		3	29.855	24.574	3.21531	1641.76
		4	29.855	24.48	3.18532	1532.22
		5	29.996	24.457	3.133	1358.33
		6	29.793	24.605	3.24498	1757.83
		7	29.762	24.457	3.20765	1613.07
		8	29.871	24.441	3.16778	1471.55
		9	29.988	24.504	3.15055	1414.33
		10	29.668	24.551	3.26763	1851.94
	200	1	32.512	24.426	2.32049	209.164	2.20788	0.0537633	0.0243507
		2	32.98	24.449	2.17853	150.844
		3	32.863	24.621	2.27072	186.518
		4	33.152	24.52	2.14631	140.058
		5	33.129	24.434	2.12621	133.724
		6	33.012	24.559	2.20341	159.738
		7	33.121	24.637	2.19352	156.142
		8	32.918	24.48	2.20819	161.508
		9	33.012	24.543	2.19831	157.872
		10	32.895	24.535	2.23308	171.032

## Sheet: Inter-Assay Precision
EB Inter-Assay Precision Test Results
Sample Type	Theoretical Concentration	Number of Testing Days	Number of Tests	FAM	Cy5	Log Concentration	Concentration (IU/mL)	Mean Log Concentration (AVE)	Standard Deviation of Log Concentration (STD)	CV
Plasma Sample	20000	Day 1	1	26.184	24.66	4.41383	25931.5	4.34106	0.0704915	0.0162383
			2	26.426	24.816	4.38639	24344.1
			3	26.582	24.746	4.3143	20620.4
			4	26.527	24.785	4.34428	22094.5
			5	26.605	24.746	4.30696	20275
		Day 2	1	26.441	24.879	4.40171	25217.7
			2	26.223	24.668	4.40394	25347.7
			3	26.184	24.715	4.43137	27000.6
			4	26.34	24.699	4.3765	23796
			5	26.473	24.895	4.3966	24923.1
		Day 3	1	26.441	24.707	4.34684	22224.7
			2	26.449	24.598	4.30951	20394.5
			3	26.23	24.676	4.40426	25366.4
			4	26.652	24.652	4.26198	18280.1
			5	26.34	24.668	4.36661	23260.3
		Day 4	1	26.441	24.863	4.3966	24923.1
			2	26.238	24.465	4.33439	21597.1
			3	26.254	24.527	4.34907	22339.3
			4	26.348	24.762	4.39405	24777.1
			5	26.574	24.418	4.21221	16301
		Day 5	1	26.488	24.676	4.32195	20987.2
			2	26.457	24.598	4.30696	20275
			3	26.418	24.613	4.32419	21095.3
			4	26.496	24.684	4.32195	20987.2
			5	26.762	24.254	4.09992	12587
	2000	Day 1	1	29.512	24.801	3.39714	2495.42	3.33556	0.0560203	0.0167949
			2	29.41	24.723	3.4048	2539.81
			3	29.473	24.66	3.36461	2315.29
			4	29.684	24.691	3.30718	2028.54
			5	29.559	24.449	3.26986	1861.48
		Day 2	1	29.326	24.605	3.39395	2477.16
			2	29.301	24.762	3.45201	2831.48
			3	29.324	24.613	3.39714	2495.42
			4	29.535	24.715	3.36237	2303.41
			5	29.371	24.668	3.3997	2510.13
		Day 3	1	29.527	24.621	3.33494	2162.41
			2	29.348	24.488	3.34961	2236.72
			3	29.379	24.574	3.36716	2328.93
			4	29.379	24.48	3.33717	2173.55
			5	29.465	24.457	3.3024	2006.31
		Day 4	1	29.527	24.488	3.29251	1961.14
			2	29.329	24.441	3.34068	2191.19
			3	29.254	24.324	3.32728	2124.62
			4	29.274	24.41	3.34834	2230.16
			5	29.605	24.301	3.20797	1614.25
		Day 5	1	29.527	24.355	3.25008	1778.61
			2	29.348	24.293	3.2874	1938.23
			3	29.379	24.371	3.3024	2006.31
			4	29.379	24.215	3.25263	1789.09
			5	29.465	24.574	3.33972	2186.36
	200	Day 1	1	32.348	24.598	2.42767	267.715	2.31647	0.0855306	0.0369229
			2	32.262	24.684	2.48254	303.769
			3	32.457	24.73	2.43501	272.277
			4	32.707	24.855	2.39513	248.39
			5	32.613	24.762	2.39545	248.573
		Day 2	1	32.223	24.488	2.43246	270.682
			2	32.762	24.488	2.26051	182.185
			3	32.441	24.691	2.42767	267.715
			4	32.44	24.395	2.33357	215.559
			5	33.063	24.629	2.20947	161.983
		Day 3	1	32.66	24.559	2.3157	206.872
			2	32.809	24.637	2.29305	196.359
			3	32.574	24.48	2.31793	207.938
			4	32.676	24.543	2.30549	202.066
			5	32.59	24.535	2.33038	213.981
		Day 4	1	32.91	24.637	2.26083	182.319
			2	32.379	24.559	2.40534	254.298
			3	32.77	24.598	2.29305	196.359
			4	32.738	24.48	2.26562	184.339
			5	32.785	24.543	2.27072	186.518
		Day 5	1	33.223	24.754	2.19831	157.872
			2	33.004	24.598	2.2184	165.35
			3	33.066	24.691	2.22829	169.158
			4	33.09	24.746	2.23818	173.054
			5	33.223	24.668	2.17087	148.208

## Sheet: Contamination-Carrying
EB Contamination-Carrying Detection Results
Sample Type	Theoretical Concentration	Number of Tests	FAM	Cy5	Log Concentration	Concentration (IU/mL)
Plasma Sample	E6	1	20.957	24.301	5.96677	926335
	Negative		-	24.621	-	-
	E6	2	21.207	24.145	5.83725	687464
	Negative		-	24.379	-	-
	E6	3	21.184	24.238	5.87426	748609
	Negative		-	24.668	-	-
	E6	4	21.426	24.332	5.82704	671493
	Negative		-	24.441	-	-
	E6	5	21.066	24.16	5.88702	770931
	Negative		-	24.457	-	-
	E6	6	21.215	24.254	5.86947	740406
	Negative		-	24.512	-	-
	E6	7	21.176	24.16	5.85192	711090
	Negative		-	24.48	-	-
	E6	8	21.105	24.191	5.88446	766414
	Negative		-	24.457	-	-

## Sheet: Interference Test
EB Interference Test Results
Sample Type	Interfering Substance	FAM	Cy5	Log Concentration	Concentration (IU/mL)	FAM Ct Mean	FAM︱△Ct︱	Cy5 Ct Mean	CY5︱△Ct︱
Plasma Sample	Control Group (40 IU/mL)	35.566	24.691	1.43077	26.963	35.871	/	24.811	/
		35.027	24.863	1.65758	45.4552
		37.02	24.879	1.0269	10.639
	150 mg/mL Hemoglobin	35.582	24.855	1.47798	30.0595	35.7437	35.7437	24.8163	24.8163
		36.301	24.879	1.25627	18.0414
		35.348	24.715	1.50797	32.2083
	60 mg/mL Triglyceride	35.082	24.613	1.56029	36.3317	35.6	35.6	24.6263	24.6263
		36.363	24.645	1.16184	14.5159
		35.355	24.621	1.47575	29.9053
	0.6 mg/mL Bilirubin	35.363	24.707	1.50063	31.6688	35.2643	35.2643	24.6993	24.6993
		35.098	24.598	1.5504	35.5137
		35.332	24.793	1.53796	34.5108
	60 μg/mL Streptolysin	35.801	24.785	1.38579	24.3101	35.71	35.71	24.6447	24.6447
		36.059	24.629	1.25372	17.9357
		35.27	24.52	1.47064	29.5559
	120 μg/mL Acyclovir	35.785	24.324	1.24383	17.5319	36.181	36.181	24.5197	24.5197
		35.949	24.512	1.25148	17.8437
		36.809	24.723	1.04445	11.0776

## Sheet: Cross-Reactivity
EB Cross-Reactivity Test Results
Sample Type	Added Virus Species	FAM	Cy5	Log Concentration	Concentration (IU/mL)
Plasma Sample	Control Group (Negative)	-	24.504	-	-
		-	24.59	-	-
		-	24.402	-	-
	HBV	-	24.574	-	-
		-	24.379	-	-
		-	24.41	-	-
	HCMV	-	24.395	-	-
		-	24.457	-	-
		-	24.816	-	-
	Adenovirus	-	24.574	-	-
		-	24.801	-	-
		-	24.434	-	-
	Influenza A Virus	-	24.496	-	-
		-	24.613	-	-
		-	24.84	-	-
	Candida albicans	-	24.699	-	-
		-	24.73	-	-
		-	24.582	-	-
	Staphylococcus aureus	-	24.684	-	-
		-	24.645	-	-
		-	24.652	-	-

## Sheet: Limit of Detection
EB Limit of Detection (LoD) Test Results
Sample Type	Sample Concentration	50IU/ml				35IU/ml				20IU/ml				10IU/ml				5IU/ml
Plasma Sample	Replicate Number	FAM	Cy5	Log Concentration	Concentration (IU/mL)	FAM	Cy5	Log Concentration	Concentration (IU/mL)	FAM	Cy5	Log Concentration	Concentration (IU/mL)	FAM	Cy5	Log Concentration	Concentration (IU/mL)	FAM	Cy5	Log Concentration	Concentration (IU/mL)
	1	34.543	24.926	1.83208	67.9332	34.949	24.402	1.5354	34.3086	36.246	24.66	1.20395	15.9938	37.379	24.738	0.867397	7.3688	37.434	24.668	0.82752	6.72234
	2	34.223	24.926	1.93417	85.9341	35.145	24.832	1.61005	40.7428	36.191	24.574	1.19406	15.6337	36.512	24.691	1.12898	13.4581	37.582	24.613	0.762761	5.7911
	3	35.004	24.879	1.67003	46.7762	35.52	24.41	1.3558	22.6882	35.863	24.566	1.29615	19.7763	36.785	24.441	0.962142	9.16521	37.801	24.816	0.757657	5.72344
	4	34.77	24.848	1.73478	54.298	35.434	24.457	1.39823	25.0166	36.254	24.512	1.15419	14.2622	36.488	24.738	1.15163	14.1786	-	24.668	-	-
	5	35.535	24.879	1.50063	31.6688	35.207	24.418	1.4582	28.7212	36.668	24.66	1.06933	11.7309	36.504	24.559	1.08943	12.2865	37.309	24.652	0.862292	7.2827
	6	34.754	24.785	1.71979	52.4555	36.465	24.488	1.07922	12.001	37.184	24.566	0.874734	7.49435	37.121	24.941	1.01446	10.3386	38.223	24.527	0.530841	3.39501
	7	35.207	24.895	1.61037	40.7728	35.207	24.918	1.61771	41.4675	35.793	24.465	1.28626	19.3311	36.309	24.895	1.25882	18.1477	37.246	24.379	0.7953	6.24166
	8	34.613	24.73	1.74723	55.876	35.035	24.645	1.58549	38.5024	36.387	24.457	1.09421	12.4226	37.441	24.91	0.902488	7.98891	37.168	24.715	0.92737	8.46
	9	35.426	24.824	1.51786	32.9502	34.801	24.699	1.67736	47.5732	35.457	24.535	1.41577	26.048	37.332	24.91	0.93726	8.65485	38.996	24.262	0.199709	1.58383
	10	35.098	24.777	1.6075	40.5041	35.238	24.699	1.53796	34.5108	35.621	24.629	1.39344	24.7425	37.332	24.879	0.92737	8.46	37.738	24.645	0.723204	5.28694
	11	35.145	24.801	1.60016	39.8256	36.855	24.848	1.06965	11.7395	35.426	24.434	1.39344	24.7425	37.152	24.824	0.967247	9.27356	38.199	24.691	0.590815	3.89776
	12	34.559	24.824	1.79444	62.293	35.363	24.605	1.46809	29.3827	35.457	24.605	1.43811	27.4224	37.395	24.793	0.879838	7.58295	-	24.832	-	-
	13	34.84	24.754	1.68247	48.1356	34.746	24.715	1.70001	50.1201	36.16	24.777	1.26871	18.5657	37.41	24.785	0.872501	7.45591	36.809	24.527	0.981921	9.59226
	14	35.121	24.574	1.5354	34.3086	34.832	24.699	1.66747	46.5022	37.363	24.793	0.890046	7.7633	36.871	24.949	1.09676	12.4958	-	24.668	-	-
	15	35.129	24.691	1.57018	37.1685	34.918	24.762	1.66014	45.7231	35.707	24.668	1.37845	23.9029	36.973	24.949	1.06423	11.5938	37.637	24.598	0.740431	5.50086
	16	34.863	24.473	1.58549	38.5024	35.051	24.863	1.64993	44.6609	36.715	24.73	1.07667	11.9307	36.48	24.91	1.20906	16.1829	38.996	24.715	0.34422	2.20913
	17	34.152	24.473	1.8123	64.9088	35.809	24.535	1.30348	20.1133	36.285	24.746	1.21895	16.5556	38.348	24.84	0.590815	3.89776	38.488	24.402	0.406427	2.54934
	18	35.012	24.699	1.61005	40.7428	34.957	24.637	1.60782	40.5339	35.957	24.832	1.35102	22.4396	-	24.996	-	-	-	24.355	-	-
	19	34.77	24.512	1.6276	42.4226	35.051	24.723	1.60527	40.2964	36.191	24.621	1.20906	16.1829	37.23	24.707	0.90504	8.036	-	24.629	-	-
	20	34.035	24.574	1.88185	76.1812	35.652	24.699	1.40589	25.4616	35.918	24.676	1.31369	20.5917	38.793	24.645	0.386649	2.43584	39.832	24.652	0.0574307	1.14138
	Mean	34.84	24.7422	1.67872	49.6829	35.3118	24.6527	1.49966	34.0033	36.1422	24.6253	1.22601	17.8766	37.1503	24.805	0.958533	9.94746	37.9639	24.6007	0.63386	5.02518
	Detection Rate	1				1				1				0.95				0.75

## Sheet: Concordance Rate
EB Clinical Sample Test Results
Number	Sample ID	FAM	Cy5	Log Concentration	Concentration (IU/mL)	Result Interpretation	Existing Diagnosis
1	0302016	-	24.762	-	-	Negative	Negative
2	0206804	32.371	24.52	2.39545	248.573	Positive	Positive
3	0206813	33.27	24.621	2.14088	138.32	Positive	Positive
4	0206815	28.434	24.535	3.65618	4530.85	Positive	Positive
5	0207803	26.988	24.363	4.0626	11550.4	Positive	Positive
6	0208009	31.715	24.629	2.6395	436.009	Positive	Positive
7	0209023	28.316	24.59	3.71137	5144.8	Positive	Positive
8	0302031	-	24.652	-	-	Negative	Negative
9	0209128	20.879	24.301	5.99165	980959	Positive	Positive
10	013808	31.215	24.551	2.77412	594.454	Positive	Positive
11	0307819	28.582	24.574	3.62141	4182.23	Positive	Positive
12	0316803	27.285	24.605	4.04505	11093.1	Positive	Positive
13	0209121	20.543	24.207	6.06885	1.17179e+06	Positive	Positive
14	0220813	29.309	24.637	3.40959	2567.94	Positive	Positive
15	0221010	30.309	24.543	3.06059	1149.71	Positive	Positive
16	0221038	29.598	24.527	3.2823	1915.58	Positive	Positive
17	0303012	29.691	24.574	3.26763	1851.94	Positive	Positive
18	0313809	29.035	24.73	3.52666	3362.5	Positive	Positive
19	0308811	29.027	24.598	3.4871	3069.76	Positive	Positive
20	0315401	24.488	32.707	7.52194	3.32614e+07	Positive	Positive
21	0315401	23.887	32.535	7.6588	4.55823e+07	Positive	Positive
22	0309810	25.543	24.621	4.60587	40352.7	Positive	Positive
23	0315819	28.293	24.52	3.69638	4970.22	Positive	Positive
24	0303016	26.816	24.465	4.15001	14125.6	Positive	Positive
25	0307025	27.113	24.535	4.07759	11956.2	Positive	Positive
26	0302811	22.504	24.418	5.51058	324029	Positive	Positive
27	0302008	-	24.652	-	-	Negative	Negative
28	0203043	25.004	24.293	4.67318	47117.6	Positive	Positive
29	0302011	-	24.488	-	-	Negative	Negative
30	0207805	26.23	24.449	4.33184	21470.5	Positive	Positive
31	0302033	-	24.645	-	-	Negative	Negative
32	0302017	-	24.715	-	-	Negative	Negative
33	0302019	-	24.691	-	-	Negative	Negative
34	020802	22.77	24.355	5.40563	254466	Positive	Positive
35	0208803	25.754	24.559	4.51878	33020.4	Positive	Positive
36	0302025	-	24.66	-	-	Negative	Negative
37	0209042	32.012	24.473	2.49498	312.597	Positive	Positive
38	0210039	22.645	24.363	5.44806	280581	Positive	Positive
39	0209906	30.293	24.363	3.00827	1019.23	Positive	Positive
40	0221006	-	24.285	-	-	Negative	Negative
