# Supplementary material for: Comprehensive performance evaluation of a high-throughput automated system for pathogen nucleic acid detection in clinical settings
Source: Front Microbiol. 2025 Jun 16;16:1609142. doi: 10.3389/fmicb.2025.1609142 (PMC12206697; doi:10.3389/fmicb.2025.1609142)
Supplement: Supplementary file 3 [file Table_3.xlsx]

## Sheet: Accuracy Test
HCMV Accuracy Test Results
Sample Type	Theoretical Concentration	Log Theoretical Concentration	FAM	Cy5	Log Measured Concentration	Measured Concentration（IU/mL）	Mean Log Measured Concentration	Log Theoretical Concentration	Absolute Deviation
Plasma Sample	E6	6	22.598	24.98	5.7613	577166	5.78845	6	-0.211555
	E6		22.449	24.848	5.76647	584072
	E6		21.793	24.426	5.83757	687970
	E5	5	26.098	25.145	4.74793	55966.8	4.80323	5	-0.196767
	E5		26.191	25.277	4.75978	57515
	E5		25.262	24.816	4.90199	79797.1
	E4	4	29.066	25.199	3.86249	7285.94	3.88933	4	-0.110673
	E4		28.77	24.926	3.86947	7404.14
	E4		28.707	25.082	3.93602	8630.17
	E3	3	32.324	25.145	2.8561	717.967	2.86228	3	-0.137717
	E3		32.191	25.004	2.85367	713.96
	E3		32.184	25.074	2.87707	753.479
	E2	2	34.738	25.012	2.08218	120.83	1.92701	2	-0.0729949
	E2		35.926	25.09	1.74489	55.5766
	E2		34.98	24.832	1.95395	89.9388

## Sheet: Linearity Test
HCMV Linearity Test Results
Sample Type	Theoretical Concentration	Log Theoretical Concentration	FAM	Cy5	Log Measured Concentration	Measured Concentration（IU/mL）	Mean Log Concentration	Dilution Factor
Plasma Sample	E6	6	22.598	24.98	5.7613	577166	5.78845	0
	E6		22.449	24.848	5.76647	584072
	E6		21.793	24.426	5.83757	687970
	E5	5	26.098	25.145	4.74793	55966.8	4.80323	1
	E5		26.191	25.277	4.75978	57515
	E5		25.262	24.816	4.90199	79797.1
	E4	4	29.066	25.199	3.86249	7285.94	3.88933	2
	E4		28.77	24.926	3.86947	7404.14
	E4		28.707	25.082	3.93602	8630.17
	E3	3	32.324	25.145	2.8561	717.967	2.86228	3
	E3		32.191	25.004	2.85367	713.96
	E3		32.184	25.074	2.87707	753.479
	E2	2	34.738	25.012	2.08218	120.83	1.92701	4
	E2		35.926	25.09	1.74489	55.5766
	E2		34.98	24.832	1.95395	89.9388
	︱r︱	0.9999

## Sheet: Intra-Assay Precision
HCMV Intra-Assay Precision Test Results
Sample Type	Theoretical Concentration	Number of Tests	FAM	Cy5	Log Concentration	Concentration (IU/mL)	Mean Log Concentration (AVE)	Standard Deviation of Log Concentration (STD)	CV
Plasma Sample	E4	1	28.395	24.754	3.93116	8534.1	3.94073	0.0369644	0.00938008
		2	28.238	24.66	3.9503	8918.69
		3	28.277	24.754	3.96701	9268.58
		4	28.098	24.66	3.99284	9836.51
		5	28.262	24.613	3.92873	8486.47
		6	28.176	24.621	3.95729	9063.37
		7	28.668	24.738	3.84334	6971.76
		8	28.316	24.746	3.95273	8968.75
		9	28.254	24.66	3.94544	8819.4
		10	28.332	24.715	3.93845	8678.61
	E3	1	31.715	24.605	2.87707	753.479	2.87321	0.0450013	0.0156624
		2	32.668	25.285	2.79412	622.469
		3	32.105	24.965	2.86796	737.828
		4	32.113	25.113	2.9105	813.758
		5	32.395	25.199	2.85094	709.478
		6	32.496	25.215	2.82511	668.515
		7	32.168	25.152	2.90563	804.699
		8	32.105	24.996	2.87737	754.006
		9	31.566	24.746	2.96519	922.975
		10	32.496	25.324	2.85823	721.492
	E2	1	34.738	24.762	2.00621	101.44	2.00372	0.0928178	0.0463228
		2	34.973	24.871	1.96792	92.8805
		3	35.246	24.793	1.86127	72.6558
		4	34.863	24.91	2.0132	103.086
		5	34.512	24.684	2.05118	112.508
		6	33.941	24.598	2.19855	157.962
		7	35.059	24.668	1.88011	75.8769
		8	34.98	24.832	1.95395	89.9388
		9	34.738	25.012	2.08218	120.83
		10	34.676	24.754	2.02262	105.346

## Sheet: Inter-Assay Precision
HCMV Inter-Assay Precision Test Results
Sample Type	Theoretical Concentration	Number of Testing Days	Number of Tests	FAM	Cy5	Log Concentration	Concentration (IU/mL)	Mean Log Concentration (AVE)	Standard Deviation of Log Concentration (STD)	CV
Plasma Sample	E4	Day 1	1	28.195	24.754	3.99193	9815.89	3.98483	0.0314063	0.00788147
			2	28.038	24.66	4.01107	10258.2
			3	28.077	24.754	4.02778	10660.7
			4	27.898	24.66	4.05361	11313.9
			5	28.062	24.613	3.9895	9761.1
		Day 2	1	28.255	24.871	4.00925	10215.3
			2	28.162	24.645	3.96884	9307.57
			3	28.248	24.676	3.95212	8956.21
			4	28.177	24.676	3.9737	9412.35
			5	28.201	24.77	3.99497	9884.81
		Day 3	1	28.13	24.77	4.01654	10388.2
			2	27.959	24.621	4.02323	10549.4
			3	28.17	24.738	3.99466	9877.89
			4	28.39	24.835	3.95729	9063.37
			5	28.235	24.718	3.96884	9307.57
		Day 4	1	28.418	24.746	3.92174	8350.99
			2	28.173	24.618	3.95729	9063.37
			3	28.384	24.802	3.94909	8893.76
			4	28.232	24.726	3.97218	9379.48
			5	28.266	24.73	3.96306	9184.66
	E3	Day 1	1	31.315	24.605	2.99861	996.815	2.98661	0.0327188	0.0109552
			2	31.868	25.385	3.06759	1168.4
			3	31.705	24.965	2.9895	976.11
			4	31.713	25.113	3.03204	1076.56
			5	31.995	25.199	2.97248	938.604
		Day 2	1	31.487	24.699	2.97491	943.873
			2	31.448	24.629	2.96549	923.621
			3	31.307	24.543	2.98221	959.856
			4	31.341	24.637	3.00044	1001.01
			5	31.145	24.379	2.9816	958.514
		Day 3	1	31.168	24.551	3.02687	1063.83
			2	31.407	24.668	2.9898	976.793
			3	30.992	24.196	2.97248	938.604
			4	31.277	24.566	2.99831	996.118
			5	31.384	24.699	3.00621	1014.4
		Day 4	1	31.346	24.563	2.97643	947.181
			2	31.567	24.798	2.98069	956.504
			3	31.299	24.373	2.93298	857
			4	31.923	24.916	2.90837	809.782
			5	31.269	24.482	2.97522	944.533
	E2	Day 1	1	34.438	24.762	2.09737	125.132	1.97388	0.0569595	0.0288566
			2	34.973	24.871	1.96792	92.8805
			3	34.846	24.793	1.98281	96.12
			4	34.863	24.91	2.0132	103.086
			5	34.312	24.684	2.11195	129.406
		Day 2	1	34.988	24.77	1.93268	85.6401
			2	34.474	24.527	2.01502	103.52
			3	34.884	24.573	1.90442	80.245
			4	34.782	24.676	1.96671	92.621
			5	34.829	24.734	1.97005	93.3366
		Day 3	1	34.484	24.59	2.03113	107.43
			2	35.059	24.824	1.92751	84.6275
			3	34.876	24.668	1.93572	86.2414
			4	34.613	24.66	2.0132	103.086
			5	34.699	24.551	1.95395	89.9388
		Day 4	1	34.622	24.535	1.97248	93.8604
			2	34.777	24.496	1.91353	81.9472
			3	34.709	24.426	1.91293	81.8326
			4	34.656	24.449	1.93602	86.3017
			5	34.812	24.549	1.919	82.9857

## Sheet: Contamination-Carrying
HCMV Contamination-Carrying Detection Results
Sample Type	Theoretical Concentration	Number of Tests	FAM	Cy5	Log Concentration	Concentration (IU/mL)
Plasma Sample	E6	1	20.098	24.559	6.39302	2.47186e+06
	Negative		-	24.723	-	-
	E6	2	20.16	24.52	6.36233	2.30321e+06
	Negative		-	24.707	-	-
	E6	3	20.176	24.465	6.34076	2.19159e+06
	Negative		-	24.684	-	-
	E6	4	20.254	24.582	6.35261	2.25222e+06
	Negative		-	24.754	-	-
	E6	5	20.426	24.449	6.25993	1.81942e+06
	Negative		-	24.793	-	-
	E6	6	20.215	24.434	6.31949	2.08684e+06
	Negative		-	25.02	-	-
	E6	7	20.316	24.645	6.35291	2.25379e+06
	Negative		-	24.73	-	-
	E6	8	20.27	24.504	6.32405	2.10886e+06
	Negative		-	24.676	-	-

## Sheet: Interference Test
HCMV Interference Test Results
Sample Type	Interfering Substance	FAM	Cy5	Log Concentration	Concentration (IU/mL)	FAM Ct Mean	FAM︱△Ct︱	Cy5 Ct Mean	CY5︱△Ct︱
Plasma Sample	Control Group (60 IU/mL)	35.371	24.582	1.75917	57.4346	35.587	/	24.655	/
		35.535	24.723	1.75218	56.5177
		35.855	24.66	1.63581	43.2322
	2.0 mg/mL Hemoglobin	36.113	24.73	1.57868	37.9037	36.0013	36.0013	24.6133	24.6133
		35.176	24.551	1.80901	64.4179
		36.715	24.559	1.3438	22.0698
	33 mg/mL Triglyceride	35.98	24.621	1.58597	38.5455	35.8347	35.8347	24.595	24.595
		35.895	24.668	1.62608	42.275
		35.629	24.496	1.65465	45.1488
	0.2 mg/mL Bilirubin	35.613	24.363	1.61909	41.6001	35.47	35.47	24.4127	24.4127
		35.551	24.402	1.64978	44.6462
		35.246	24.473	1.76404	58.0812
	10.4 μg/mL Ganciclovir	36.098	24.801	1.60481	40.2544	35.4467	35.4467	24.5013	24.5013
		35.152	24.355	1.75674	57.114
		35.09	24.348	1.77345	59.3547

## Sheet: Cross-Reactivity
HCMV Cross-Reactivity Test Results
Sample Type	Added Virus Species	FAM	Cy5	Log Concentration	Concentration (IU/mL)	FAM Ct Mean	FAM︱△Ct︱	Cy5 Ct Mean	CY5︱△Ct︱
Plasma Sample	对照组 60IU	35.371	24.582	1.75917	57.4346	35.587	/	24.655	/
		35.535	24.723	1.75218	56.5177
		35.855	24.66	1.63581	43.2322
	甲流	35.277	24.387	1.72848	53.516	35.7017	35.7017	24.444	24.444
		35.918	24.457	1.55498	35.8906
		35.91	24.488	1.56683	36.8834
	腺病毒	35.277	24.59	1.79017	61.6832	35.3657	35.3657	24.4937	24.4937
		35.863	24.465	1.57412	37.508
		34.957	24.426	1.83757	68.797
	RSV	35.207	24.434	1.76404	58.0812	35.3163	35.3163	24.4887	24.4887
		35.441	24.52	1.71906	52.3678
		35.301	24.512	1.75917	57.4346
	EB	35.527	24.465	1.67622	47.4482	35.4153	35.4153	24.504	24.504
		35.012	24.535	1.85398	71.4459
		35.707	24.512	1.63581	43.2322
	MP	35.934	24.426	1.5407	34.7295	35.5093	35.5093	24.418	24.418
		35.27	24.441	1.74702	55.8495
		35.324	24.387	1.7142	51.7848

## Sheet: Limit of Detection
HCMV Limit of Detection (LoD) Test Results
Sample Type	Sample Concentration	60IU/ml				30IU/ml				20IU/ml				10IU/ml
	Replicate Number	FAM	Cy5	Log Concentration	Concentration (IU/mL)	FAM	Cy5	Log Concentration	Concentration (IU/mL)	FAM	Cy5	Log Concentration	Concentration (IU/mL)	FAM	Cy5	Log Concentration	Concentration (IU/mL)
Plasma Sample	1	36.48	24.965	1.53857	34.5599	34.91	24.77	1.95638	90.4437	38.043	24.645	0.966405	9.25562	38.762	24.652	0.750058	5.62416
	2	35.449	25.082	1.8874	77.1618	36.582	24.77	1.44833	28.0754	36.176	24.559	1.50758	32.1794	37.957	24.48	0.942401	8.75791
	3	36.559	24.785	1.45987	28.8318	37.934	24.762	1.03508	10.8412	36.457	24.379	1.3675	23.3077	39.73	24.676	0.463215	2.90546
	4	35.723	24.73	1.69719	49.7951	35.926	24.723	1.63338	42.9908	36.512	24.402	1.35778	22.7917	37.574	24.652	1.11104	12.9135
	5	35.973	24.707	1.61423	41.137	36.043	24.84	1.63338	42.9908	37.09	24.488	1.20828	16.1539	39.309	24.723	0.605421	4.03108
	6	35.949	24.832	1.65951	45.657	35.941	24.723	1.62882	42.542	38.637	24.559	0.759781	5.7515	37.355	24.668	1.18245	15.2212
	7	36.434	24.762	1.49087	30.9646	36.988	24.566	1.26297	18.322	35.941	24.512	1.5647	36.7032	41.777	24.793	-0.123233	0.752952
	8	36.012	24.746	1.61423	41.137	37.254	24.707	1.22499	16.7876	37.098	24.613	1.24383	17.5319	39.059	24.605	0.64553	4.4211
	9	36.113	24.809	1.60269	40.0577	37.074	24.605	1.24869	17.7293	36.816	24.543	1.30825	20.3351	37.66	24.512	1.04237	11.0248
	10	35.074	24.574	1.84699	70.3054	36.137	24.621	1.53827	34.5357	36.41	24.535	1.42918	26.8647	36.793	24.504	1.30339	20.1088
	11	35.176	24.598	1.82329	66.5714	37.309	24.566	1.16543	14.6364	36.879	24.48	1.26996	18.6192	36.691	24.34	1.28455	19.2551
	12	35.582	24.785	1.75674	57.114	36.426	24.785	1.50029	31.6436	37.098	24.566	1.22955	16.9647	37.473	24.441	1.07762	11.9569
	13	35.363	24.582	1.7616	57.757	37.668	24.34	0.987676	9.72021	37.363	25.051	1.2964	19.7877	36.676	24.34	1.2891	19.4582
	14	35.441	24.863	1.82329	66.5714	36.855	24.496	1.28211	19.1476	37.652	24.863	1.15146	14.1728	36.285	24.504	1.45775	28.691
	15	35.441	25.066	1.88497	76.7311	36.121	24.559	1.52429	33.4419	37.004	24.723	1.30582	20.2216	37.652	24.355	0.997095	9.93334
	16	35.043	24.77	1.91596	82.4071	37.301	24.676	1.20129	15.896	36.98	24.801	1.33681	21.7175	37.863	24.277	0.90928	8.11484
	17	34.699	24.652	1.98464	96.5244	36.559	24.441	1.35534	22.6644	36.91	24.777	1.35079	22.4278	36.09	24.395	1.48388	30.4703
	18	34.941	24.66	1.91353	81.9472	36.449	24.613	1.44103	27.6079	36.48	24.676	1.45076	28.233	37.543	24.434	1.05422	11.3298
	19	34.926	24.77	1.95152	89.4368	37.395	24.504	1.12046	13.1966	36.941	24.457	1.24413	17.5442	38.238	24.379	0.826326	6.70388
	20	35.395	24.746	1.80171	63.3452	36.855	24.379	1.24656	17.6426	36.887	24.676	1.32709	21.2367	39.816	24.324	0.330125	2.13858
	Mean	35.5887	24.7742	1.75144	59.9007	36.6863	24.6223	1.37174	27.5428	36.9687	24.6152	1.2838	20.59	38.0151	24.5027	0.931629	11.6906
	Detection Rate	1				1				1				1

## Sheet: Concordance Rate
HCMV Clinical Sample Test Results
Number	Sample ID	FAM	Cy5	Log Concentration	Concentration (IU/mL)	Result Interpretation	Existing Diagnosis
1	0129019	35.684	24.785	1.72575	53.1801	Positive	Positive
2	0129031	36.441	24.684	1.46504	29.1768	Positive	Positive
3	0129035	32.301	24.871	2.77984	602.332	Positive	Positive
4	0201013	35.02	24.91	1.96549	92.3621	Positive	Positive
5	0201019	33.832	24.754	2.27908	190.141	Positive	Positive
6	0201503	32.73	24.559	2.55468	358.655	Positive	Positive
7	0201511	32.254	24.668	2.73243	540.05	Positive	Positive
8	0201513	34.535	24.77	2.07033	117.578	Positive	Positive
9	0203505	24.16	24.629	5.18002	151363	Positive	Positive
10	0207508	31.121	24.66	3.07428	1186.52	Positive	Positive
11	0214021	31.637	24.738	2.94119	873.344	Positive	Positive
12	0207518	34.285	24.738	2.13657	136.951	Positive	Positive
13	0207524	31.621	24.684	2.92964	850.43	Positive	Positive
14	0208522	25.707	24.707	4.73365	54156.4	Positive	Positive
15	0209017	32.285	24.637	2.71359	517.124	Positive	Positive
16	0209104	30.035	24.723	3.42341	2651	Positive	Positive
17	0209113	34.543	24.676	2.03933	109.479	Positive	Positive
18	0210508	29.637	24.66	3.5252	3351.21	Positive	Positive
19	0214509	32.137	24.48	2.71086	513.878	Positive	Positive
20	0220016	28.09	24.504	3.94787	8868.91	Positive	Positive
21	0208525	29.895	24.652	3.44438	2782.12	Positive	Positive
22	0208532	32.66	24.754	2.6352	431.717	Positive	Positive
23	0316001	31.863	24.574	2.82268	664.783	Positive	Positive
24	0201518	33.504	24.59	2.32891	213.26	Positive	Positive
25	0208519	29.059	24.621	3.68898	4886.32	Positive	Positive
26	0221036	-	24.504	-	-	Negative	Negative
27	0221037	-	24.785	-	-	Negative	Negative
28	0302003	-	24.691	-	-	Negative	Negative
29	0302018	-	24.691	-	-	Negative	Negative
30	0221002	-	24.691	-	-	Negative	Negative
31	0302020	-	24.738	-	-	Negative	Negative
32	0302021	-	24.855	-	-	Negative	Negative
33	0302023	-	24.746	-	-	Negative	Negative
34	0221027	-	24.574	-	-	Negative	Negative
35	0221032	-	24.645	-	-	Negative	Negative
36	0221034	-	24.746	-	-	Negative	Negative
37	0221017	-	24.715	-	-	Negative	Negative
38	0207020	30.223	24.559	3.31645	2072.29	Positive	Positive
39	0207504	34.301	24.73	2.12927	134.671	Positive	Positive
40	0208029	33.309	24.754	2.43799	274.154	Positive	Positive
41	0310027	32.496	24.629	2.64705	443.659	Positive	Positive
42	0215035	31.324	24.535	2.97461	943.213	Positive	Positive
43	0220023	30.98	24.363	3.02687	1063.83	Positive	Positive
44	0220032	29.168	24.527	3.6273	4239.35	Positive	Positive
45	0220034	32.535	24.395	2.5641	366.519	Positive	Positive
46	0220035	29.551	24.48	3.49664	3137.9	Positive	Positive
47	0220501	30.574	24.418	3.16695	1468.77	Positive	Positive
48	0220502	28.746	24.426	3.72484	5306.86	Positive	Positive
49	0220515	28.949	24.512	3.68929	4889.74	Positive	Positive
50	0221503	27.629	24.496	4.08552	12176.4	Positive	Positive
51	0309517	29.754	24.527	3.44924	2813.44	Positive	Positive
52	0310509	22.496	24.223	5.56227	364983	Positive	Positive
53	0310517	31.066	24.379	3.0056	1012.99	Positive	Positive
54	0221001	-	24.496	-	-	Negative	Negative
55	0221005	-	24.387	-	-	Negative	Negative
56	0302009	-	24.41	-	-	Negative	Negative
57	0221009	-	24.746	-	-	Negative	Negative
58	0302001	-	24.535	-	-	Negative	Negative
59	0221014	-	24.559	-	-	Negative	Negative
60	0221015	-	24.605	-	-	Negative	Negative
61	0221031	-	24.512	-	-	Negative	Negative
62	0221020	-	24.715	-	-	Negative	Negative
63	0221024	-	24.754	-	-	Negative	Negative
64	0221026	-	24.77	-	-	Negative	Negative
65	0221039	-	24.582	-	-	Negative	Negative
66	0221040	-	24.785	-	-	Negative	Negative
67	0302028	-	24.684	-	-	Negative	Negative
68	45511945	-	24.395	-	-	Negative	Negative
69	0302005	-	24.605	-	-	Negative	Negative
70	0313004	28.23	24.418	3.8792	7571.78	Positive	Positive
71	0308028	28.684	24.27	3.69627	4969.07	Positive	Positive
72	0302015	32.449	24.465	2.6115	408.788	Positive	Positive
73	0221501	32.105	24.363	2.68503	484.208	Positive	Positive
74	0303015	32.496	24.418	2.58294	382.768	Positive	Positive
75	0214517	29.676	24.426	3.44225	2768.53	Positive	Positive
76	0214530	29.668	24.355	3.42311	2649.14	Positive	Positive
77	0214034	24.387	24.355	5.02778	106607	Positive	Positive
78	0303507	21.824	24.254	5.77589	596878	Positive	Positive
79	0302012	-	24.426	-	-	Negative	Negative
80	0220005	33.301	24.355	2.31919	208.538	Positive	Positive
